# Supplementary material for: Extracellular bacterial lymphatic metastasis drives Streptococcus pyogenes systemic infection
Source: Nat Commun. 2020 Sep 17;11:4697. doi: 10.1038/s41467-020-18454-0 (PMC7498588; doi:10.1038/s41467-020-18454-0)
Supplement: Supplementary file 14 — Source Data [file 41467_2020_18454_MOESM14_ESM.xlsx]

## Sheet: Fig. 1a
Figure 1a
	0.5 hours
Leg	100000000	60000000	80000000	100000000	800000000	300000000
Ipsilateral	0.5 hours
Inguinal	113	10000	163	888	20000	750
Iliac	2500	1	15	10	450	10
Axillary	10	16.67	41.68	43.34	1750	75
Brachial	1	1	1	1	1	1
Contralateral	0.5 hours
Inguinal	1	1	1	1	1	1
Iliac	1	1	1	1	1	1
Axillary	1	1	1	1	1	1
Brachial	1	1	1	1	1	1
	0.5 hours
Blood	1	5	1	5	10	5
Spleen	100	2	1	1	1	1
Liver	1	1	1	1	1	1

## Sheet: Fig. 1b
Figure 1b
	3 hours
Leg	1600000	64000000	260000000	12000000	80000000	96000000
	3 hours
Ipsilateral	30000	175	1000	35000	2500	17500
Inguinal	25	750	1000	1	65	252.5
Iliac	3000	1250	1750	2750	100	1500
Axillary	1	1	1	1	1	1
Brachial
Contralateral	3 hours
Inguinal	1	1	1	1	1	1
Iliac	1	1	1	1	1	1
Axillary	1	1	1	1	1	1
Brachial	1	1	1	1	1	1
	3 hours
Blood	2	20	5	1	5	10
Spleen	5000	10000	19000	5000	348000	7000
Liver	1	290	240	60	960	1

## Sheet: Fig. 1c
Figure 1c
	24 hours
Leg	345000000	60000000	150000000	195000000	1050000000	240000000
	24 hours
Ipsilateral	825000	101000	101000	125000	20000000	1350000
Inguinal	1040000	125000	85000	10000	375000	25000
Iliac	2500000	62500	375000	625000	32500000	10300000
Axillary	2380000	22500	563000	47500	2380000	150000
Brachial
	24 hours
Contralateral	3500000	25000	413000	625000	4750000	363000
Inguinal	2000000	22500	588000	26300	1000000	37500
Iliac	5750000	75000	763000	100000	375000	263000
Axillary	3380000	62500	725000	8750	8500000	363000
Brachial
	24 hours
Blood	16600000	182	6110000	1460000		4220000
Spleen	120000000	16000000	52000000	34000000	220000000	60000000
Liver	12485000	148000	9660000	2491000	29838000	574000

## Sheet: Fig. 1e
Figure 1e
	Operated				Control
Axillary	0.1	0.1	0.1	0.1	900	200	55	420
Leg	380000000	320000000	70000000	100000000	400000000	60000000	60000000	120000000

## Sheet: Fig. 4a
Figure 4a
0.5 hours
	ΔP2						ΔCovR						WT						ΔCapsule
Leg	40000000	270000000	50000000	100000000	140000000	50000000	400000000	30000000	99000000	330000000	79000000	240000000	120000000	6000000	270000000	54000000	270000000	240000000	420000000	90000000	45000000	100000000	360000000	360000000
Ipsilateral
	ΔP2						ΔCovR						WT						ΔCapsule
Inguinal	230	2400	80	20	2350	1950	125	105	500	363	20	1270	1	75	430	335	15	1005	185	10	10	75	1	560
Iliac	1	5	60	50	1	15	1	12.5	1	50	1	10	1	1	1	1	1	75	7	30	1	1	1	1
Axillary	150	575	40	10	20	40	10	125	5	75	250	85	1	1	1	1	5	15	10	7	1	1	1	1
Brachial	1	1	1	1	1	1	1	1	1	1	1	1	1	1	1	1	1	1	1	1	1	1	1	1
Contralateral
	ΔP2						ΔCovR						WT						ΔCapsule
Inguinal	1	1	1	1	1	1	1	1	1	1	1	1	1	1	1	1	1	1	1	1	1	1	1	1
Iliac	1	1	1	1	1	1	1	1	1	1	1	1	1	1	1	1	1	1	1	1	1	1	1	1
Axillary	1	1	1	1	1	1	1	1	1	1	1	1	1	1	1	1	1	1	1	1	1	1	1	1
Brachial	1	1	1	1	1	1	1	1	1	1	1	1	1	1	1	1	1	1	1	1	1	1	1	1
	ΔP2						ΔCovR						WT						ΔCapsule
Blood	1	1	1	1	1	1	1	1	1	1	1	1	1	1	1	1	1	1	1	1	1	1	1	1
Spleen	1	1	5	1	1	1	1	1	1	1	35	5	1	1	1	1	1	1	1	1	1	1	1	1
Liver	1	1	1	1	1	1	1	1	1	1	1	1	1	1	1	1	1	1	1	1	1	1	1	1

## Sheet: Fig. 4b
Figure 4b
3 hours
	ΔP2						ΔCovR						WT						ΔCapsule
Leg	180000000	330000000	330000000	450000000	105000000	390000000	380000000	240000000	320000000	220000000	80000000	220000000	58000000	460000000	360000000	600000000	160000000	560000000	120000000	360000000	240000000	750000000	270000000	300000000
Ipsilateral	ΔP2						ΔCovR						WT						ΔCapsule
Inguinal	23500	81000	314000	28200	50700	400000	55000	162500	300000	350000	65000	32500	20000	32500	1500	325	60000	175	185	10	10	75	1	560
Iliac	20100	350	3880	120	14800	663	25000	20000	700	1500	5750	350	50000	1000	1250	50	100	4	1	1	300	10	1	1
Axillary	2300	50000	15200	226000	88500	163000	65000	450000	30000	42500	4250	20000	1	675	1	1	75	30	1	1	1	1	1	1
Brachial	1	1	1	1	1	1	1	1	1	1	1	1	1	1	1	1	1	1	1	1	1	1	1	1
Contralateral	ΔP2						ΔCovR						WT						ΔCapsule
Inguinal	1	1	1	1	1	1	1	1	1	1	1	1	1	1	1	1	1	1	1	1	1	1	1	1
Iliac	10	22.5	1	5	1	2	5	1	25	1	1	12.5	1	1	1	1	1	1	1	1	1	1	1	1
Axillary	1	1	1	1	1	1	1	1	1	1	1	1	1	1	1	1	1	1	1	1	1	1	1	1
Brachial	1	1	1	1	1	1	1	1	1	1	1	1	1	1	1	1	1	1	1	1	1	1	1	1
	ΔP2						ΔCovR						WT						ΔCapsule
Blood	40	10	1	1	50	1	60	80	20	1	1	1700	1	1	1	1	1	1	1	1	1	1	1	1
Spleen	300	7000	15000	500	1000	12000	32000	9700	600	25100	300	10	1000	1	1	1	40	1	1	1	1	1	1	1
Liver	400	40	950	1	20	1800	2520	256	15	718	462	969	88.97	1	1	1	3098.83	1	1	1	1	1	1	1

## Sheet: Fig. 4c
Figure 4c
	ΔP2						ΔCovR						WT						ΔCapsule
Leg	1200000000	1200000000	300000000	400000000	300000000	900000000	570000000	2700000000	500000000	1000000000	100000000	300000000	180000000	450000000	54000000	240000000	105000000	700000000	480000000	710000000	390000000	210000000	420000000	110000000
Ipsilateral	ΔP2						ΔCovR						WT						ΔCapsule
Inguinal	50000	11000	7010	300000	39000	90000	51100000	9010000	15000000	48000000	60100	890000	150	50	6000	50	300	250	27.5	57.5	1	1	1	10
Iliac	7300	42000	500	6010	270	2000	901000	5410000	9010	1200000	90100	50000	300	1	1	1	25	1	1	1	1	1	1	1
Axillary	100	3010	8710	72100	1200	15000	27000000	12000000	27000000	75100000	330000	800000	150	1	1	1	50	10	1	10	1	1	1	1
Brachial	3000	1	5	16	40	1	9010000	360000	300000	3900000	24000	60000	1	1	1	1	1	1	1	1	1	1	1	1
Contralateral	ΔP2						ΔCovR						WT						ΔCapsule
Inguinal	1	500	700	600	4000	5	2700000	30000	480000	2100000	90100	881000	1	1	1	1	1	1	1	1	1	1	1	1
Iliac	1	20	1	10	800	200	42000	54100	12000	631000	12300	250300	1	1	1	1	1	1	1	1	1	1	1	1
Axillary	1	10	1	30	1	95	5710000	270000	117000	330000	4200	2107000	1	1	1	1	1	1	1	1	1	1	1	1
Brachial	1	30	2	50	150	1	5110000	180000	661000	4500000	240000	1689090	1	1	1	1	1	1	1	1	1	1	1	1
	ΔP2						ΔCovR						WT						ΔCapsule
Blood	100	6600	50	6000	800	15	2000000	20000	2000000	200000	100000000	500000	5	14000	300	1	15000	8000	1	1	220	60	60	1
Spleen	180	30000	6000	4500	120000	5000	32000000	28000000	9000000	50000000	9000000	12000000	2700	8000	1000	300	27000	3000	70	30	890	780	280	150
Liver	5000	260.54	800	225537	4500	3000	12400000	453000	3540000	80000000	16100000	5000850	14400	14300	10	5	6670	500	31.93	1	922.64	3588.93	69.88	1

## Sheet: Fig. 5a
Figure 5a
	SpyCEP+						ΔSpyCEP
Leg	300000000	210000000	450000000	360000000	390000000	24000000	120000000	120000000	270000000	240000000	150000000	450000000
	SpyCEP+						ΔSpyCEP
Inguinal	17000	80000		900000	1900000	2500000	15000	4000		25	18000	14000
Axillary	11000	23000		29000	155000	5500	8000	1700		10	3000	2550
Brachial	1	1		1	1	1	1	1		1	1	1
	SpyCEP+						ΔSpyCEP
Blood	45	10	115	10	5	15	150	20	60	5	35	10
Spleen	3680	2080		1440	9600	100	2400	1120		480	640	22400

## Sheet: Fig. 5b
Figure 5b
	SpyCEP+						ΔSpyCEP
LN	218.037	37		3.20261	4.39628	0.270588	284.31	112.5	1904.76		767.97	341.84
	SpyCEP+						ΔSpyCEP
Blood	651000	4110000	228000	2280000	860000	3050000	34677	289056	155124	822785	6621.7	116488

## Sheet: Fig. 6d
Figure 6d
	Saline Sham						Saline Liposomes						Clodronate Liposomes
Leg	69000000	81000000	45000000	132000000	54000000		165000000	63000000	93000000	90000000	96000000		162000000	105000000	132000000	174000000	120000000

[truncated: 16 more sheets: Fig. 6e, Fig. 6f, Fig. 6g, Fig. 6h, Supplementary Fig. 2a, Supplementary Fig. 2b, Supplementary Fig. 2c, Supplementary Fig. 2d, Supplementary Fig. 4c, Supplementary Fig. 4d, Supplementary Fig. 4e, Supplementary Fig. 5a, Supplementary Fig. 5i, Supplementary Fig. 6c, Supplementary Fig. 6d, Supplementary Fig. 6e]
